# Supplementary material for: DDIAS promotes endometrial cancer progression via β-catenin signaling
Source: PLoS One. 2025 Oct 6;20(10):e0331851. doi: 10.1371/journal.pone.0331851 (PMC12500153; doi:10.1371/journal.pone.0331851)
Supplement: S1 File — (ZIP) [file pone.0331851.s001.zip]

Archive with 11 entries (10 files):
- S1 File. The raw images of western blot/
- S1 File. The raw images of western blot/Figure 2A.pdf
- S1 File. The raw images of western blot/Figure 3A.pdf
- S1 File. The raw images of western blot/Figure 3D.pdf
- S1 File. The raw images of western blot/Figure 3H.pdf
- S1 File. The raw images of western blot/Figure 3K.pdf
- S1 File. The raw images of western blot/Figure 5E.pdf
- S1 File. The raw images of western blot/Figure 5K.pdf
- S1 File. The raw images of western blot/Figure 6E.pdf
- S1 File. The raw images of western blot/Figure 6K.pdf
- S1 File. The raw images of western blot/Figure 7.pdf
